# Supplementary material for: A subgroup of pancreatic adenocarcinoma is sensitive to the 5-aza-dC DNA methyltransferase inhibitor
Source: Oncotarget. 2014 Dec 3;6(2):746–54. doi: 10.18632/oncotarget.2685 (PMC4359252; doi:10.18632/oncotarget.2685)
Supplement: Supplementary file 2 [file oncotarget-06-746-s002.xlsx]

## Sheet: Feuil1
Gene Symbol	p-value	Fold-Change	mrna_assignment
STC1	0.000100299	-13.7658	NM_003155 // Homo sapiens stanniocalcin 1 (STC1), mRNA. // chr8 // 100 // 86
	0.00131289	-12.0005	TCONS_00007806-XLOC_004031 // linc-CENPE chr4:-:104472083-104480284 //
GSDMC	0.000517689	-6.90413	NM_031415 // Homo sapiens gasdermin C (GSDMC), mRNA. // chr8 // 100 // 86 //
TMEM158	1.85757e-05	-5.51675	NM_015444 // Homo sapiens transmembrane protein 158 (gene/pseudogene) (TMEM15
LOC100653350	0.000690966	-5.38153	XR_132832 // PREDICTED: Homo sapiens hypothetical LOC100653350 (LOC100653350)
HTRA1	0.000113759	-5.26901	NM_002775 // Homo sapiens HtrA serine peptidase 1 (HTRA1), mRNA. // chr10 //
ITPRIP	9.3126e-07	-5.2272	ENST00000278071 // cdna:known chromosome:GRCh37:10:106071901:106093663:-1 ge
LOC100506394	2.48739e-05	-4.81149	NR_044993 // Homo sapiens uncharacterized LOC100506394 (LOC100506394), non-co
EMP3	0.000744547	-4.70779	NM_001425 // Homo sapiens epithelial membrane protein 3 (EMP3), mRNA. // chr1
MYBL1	4.36191e-06	-4.64014	NM_001080416 // Homo sapiens v-myb myeloblastosis viral oncogene homolog (avi
	3.18805e-05	-4.48473	TCONS_00017912-XLOC_008711 // linc-CALML5-6 chr10:-:5636953-5638081 //
CD109	0.000615222	-4.2739	NM_133493 // Homo sapiens CD109 molecule (CD109), transcript variant 1, mRNA.
GRPR	1.2951e-06	-4.17998	NM_005314 // Homo sapiens gastrin-releasing peptide receptor (GRPR), mRNA. //
EPHB2	3.56787e-09	-3.8788	NM_017449 // Homo sapiens EPH receptor B2 (EPHB2), transcript variant 1, mRNA
CHST15	0.000267404	-3.8194	ENST00000346248 // cdna:known chromosome:GRCh37:10:125767184:125851970:-1 ge
PTRF	0.000367401	-3.61154	NM_012232 // Homo sapiens polymerase I and transcript release factor (PTRF),
FSCN1	7.95112e-05	-3.5835	NM_003088 // Homo sapiens fascin homolog 1, actin-bundling protein (Strongylo
TGM2	2.00493e-06	-3.5579	ENST00000361475 // cdna:known chromosome:GRCh37:20:36756863:36793774:-1 gene
	0.000618952	-3.51826	TCONS_00018334-XLOC_008611 // linc-SMC3 chr10:+:112306237-112307703 //
NRP2	9.31658e-05	-3.33546	ENST00000360409 // cdna:known chromosome:GRCh37:2:206547224:206662857:1 gene
RAB31	2.53638e-06	-3.32831	NM_006868 // Homo sapiens RAB31, member RAS oncogene family (RAB31), mRNA. //
MXRA7	0.000102323	-3.32556	NM_001008528 // Homo sapiens matrix-remodelling associated 7 (MXRA7), transcr
TNC	0.000379589	-3.29443	NM_002160 // Homo sapiens tenascin C (TNC), mRNA. // chr9 // 100 // 85 // 29
PKP1	0.0013146	-3.25049	ENST00000263946 // cdna:known chromosome:GRCh37:1:201252580:201302121:1 gene
TGFB1	1.15106e-05	-3.23858	NM_000660 // Homo sapiens transforming growth factor, beta 1 (TGFB1), mRNA. /
KIAA1586	0.00104449	-3.15737	NM_020931 // Homo sapiens KIAA1586 (KIAA1586), mRNA. // chr6 // 100 // 100 //
	0.00085437	-3.14925	TCONS_l2_00001475-XLOC_l2_001075 // Broad TUCP // linc-WARS2-3 chr1:-:120102716-1201477
GADD45B	0.000278049	-3.12893	NM_015675 // Homo sapiens growth arrest and DNA-damage-inducible, beta (GADD4
TGFBI	0.000169724	-3.0834	NM_000358 // Homo sapiens transforming growth factor, beta-induced, 68kDa (TG
EML6	8.74077e-06	-3.08263	ENST00000356458 // cdna:novel chromosome:GRCh37:2:54951679:55199154:1 gene:E
	5.78382e-06	-2.98796	TCONS_00002016-XLOC_000166 // linc-UROD chr1:+:45282504-45283445 // chr
LOC100507624	4.28423e-06	-2.96872	XR_110188 // PREDICTED: Homo sapiens hypothetical LOC100507624 (LOC100507624)
GNA15	5.51254e-05	-2.94715	NM_002068 // Homo sapiens guanine nucleotide binding protein (G protein), alp
ZNF844	0.00111984	-2.92399	ENST00000439326 // cdna:known chromosome:GRCh37:19:12175514:12192380:1 gene:
ARHGAP23	5.86945e-06	-2.90159	NM_001199417 // Homo sapiens Rho GTPase activating protein 23 (ARHGAP23), mRN
DEPDC7	0.000146917	-2.89049	NM_001077242 // Homo sapiens DEP domain containing 7 (DEPDC7), transcript var
NCF2	0.00111828	-2.88023	NM_000433 // Homo sapiens neutrophil cytosolic factor 2 (NCF2), transcript va
STXBP1	1.85319e-05	-2.85348	NM_003165 // Homo sapiens syntaxin binding protein 1 (STXBP1), transcript var
CNTNAP1	0.000566376	-2.83788	NM_003632 // Homo sapiens contactin associated protein 1 (CNTNAP1), mRNA. //
FAM225A	0.00154019	-2.80753	NR_024366 // Homo sapiens family with sequence similarity 225, member A (non-
GAS6	0.000116666	-2.80182	NM_000820 // Homo sapiens growth arrest-specific 6 (GAS6), transcript variant
TRAM2	0.00094646	-2.79788	NM_012288 // Homo sapiens translocation associated membrane protein 2 (TRAM2)
FRMD6	0.000466221	-2.77619	NM_001042481 // Homo sapiens FERM domain containing 6 (FRMD6), transcript var
ADARB1	0.000341125	-2.74708	NM_001112 // Homo sapiens adenosine deaminase, RNA-specific, B1 (ADARB1), tra
SLC7A6	0.000761833	-2.71986	NM_001076785 // Homo sapiens solute carrier family 7 (amino acid transporter
TTL	9.91251e-05	-2.70837	NM_153712 // Homo sapiens tubulin tyrosine ligase (TTL), mRNA. // chr2 // 100
C16orf74	2.66277e-05	-2.68531	ENST00000284245 // cdna:known chromosome:GRCh37:16:85741123:85784689:-1 gene
	3.37612e-06	-2.67169	ENST00000366287 // cdna:known chromosome:GRCh37:2:55535967:55541797:1 gene:E
RAB23	0.00116714	-2.665	NM_016277 // Homo sapiens RAB23, member RAS oncogene family (RAB23), transcri
ARL4D	0.00113635	-2.65597	NM_001661 // Homo sapiens ADP-ribosylation factor-like 4D (ARL4D), mRNA. // c
IFFO2	8.24357e-08	-2.64627	ENST00000455833 // cdna:known chromosome:GRCh37:1:19230775:19283180:-1 gene:
SEH1L	0.0013647	-2.6365	NM_031216 // Homo sapiens SEH1-like (S. cerevisiae) (SEH1L), transcript varia
LPCAT2	0.000497248	-2.60056	NM_017839 // Homo sapiens lysophosphatidylcholine acyltransferase 2 (LPCAT2),
PM20D2	0.000357781	-2.59996	NM_001010853 // Homo sapiens peptidase M20 domain containing 2 (PM20D2), mRNA
	0.000457389	-2.56894	AK125288 // Homo sapiens cDNA FLJ43298 fis, clone NCRRP1000129. // chrX // 1
RPE65	0.00114504	-2.54205	NM_000329 // Homo sapiens retinal pigment epithelium-specific protein 65kDa (
	0.00100591	-2.51419	TCONS_00020456-XLOC_009788 // linc-HMGA2 chr12:+:65996599-66010730 // c
RN5S464	0.000212834	-2.50596	ENST00000516251 // ncrna:rRNA chromosome:GRCh37:19:12107624:12107731:1 gene:
SNAPC1	0.00142991	-2.4921	NM_003082 // Homo sapiens small nuclear RNA activating complex, polypeptide 1
MIR222	0.00133579	-2.48271	NR_029636 // Homo sapiens microRNA 222 (MIR222), microRNA. // chrX // 100 //
TBC1D2	0.000127836	-2.44984	NM_001267571 // Homo sapiens TBC1 domain family, member 2 (TBC1D2), transcrip
GEM	0.00017193	-2.44221	NM_005261 // Homo sapiens GTP binding protein overexpressed in skeletal muscl
FAM176C	1.58392e-05	-2.44072	NM_058187 // Homo sapiens family with sequence similarity 176, member C (FAM1
UPP1	1.24149e-07	-2.42893	ENST00000331803 // cdna:known chromosome:GRCh37:7:48128241:48148330:1 gene:E
HMGA2	0.000898725	-2.42065	ENST00000403681 // cdna:known chromosome:GRCh37:12:66217911:66360075:1 gene:
ERCC2	4.71832e-05	-2.41437	ENST00000391945 // cdna:known chromosome:GRCh37:19:45854246:45873876:-1 gene
EGFR	3.03128e-05	-2.40453	ENST00000275493 // cdna:known chromosome:GRCh37:7:55086794:55279321:1 gene:E
LINC00115	0.000757399	-2.39426	NR_024321 // Homo sapiens long intergenic non-protein coding RNA 115 (LINC001
MT1X	0.000221738	-2.39387	ENST00000394485 // cdna:known chromosome:GRCh37:16:56716336:56718108:1 gene:
GPR135	0.000842657	-2.38616	ENST00000481661 // cdna:known chromosome:GRCh37:14:59895740:59932059:-1 gene
STK17A	0.00138365	-2.38487	NM_004760 // Homo sapiens serine/threonine kinase 17a (STK17A), mRNA. // chr7
DOCK9	7.33212e-05	-2.38186	NM_001130048 // Homo sapiens dedicator of cytokinesis 9 (DOCK9), transcript v
SLC22A4	0.00126537	-2.37114	NM_003059 // Homo sapiens solute carrier family 22 (organic cation/ergothione
PNMA1	9.38747e-07	-2.35523	NM_006029 // Homo sapiens paraneoplastic Ma antigen 1 (PNMA1), mRNA. // chr14
MARVELD1	0.00107776	-2.34753	NM_031484 // Homo sapiens MARVEL domain containing 1 (MARVELD1), mRNA. // chr
	0.000963219	-2.33411	TCONS_00013402-XLOC_006034 // linc-ZNRF2 chr7:+:30216947-30242002 // ch
DUSP14	0.000116492	-2.33215	ENST00000394386 // cdna:known chromosome:GRCh37:17:35851570:35873589:1 gene:
CEP76	0.00116995	-2.31826	NM_024899 // Homo sapiens centrosomal protein 76kDa (CEP76), mRNA. // chr18 /
	9.17622e-05	-2.30127	TCONS_00017313-XLOC_008149 // linc-CXorf36-1 chrX:-:45629145-45629608 /
ZNF185	0.000351539	-2.29447	NM_001178106 // Homo sapiens zinc finger protein 185 (LIM domain) (ZNF185), t
ALS2CR12	2.21795e-05	-2.2905	NM_139163 // Homo sapiens amyotrophic lateral sclerosis 2 (juvenile) chromoso
CCDC152	4.4855e-05	-2.2875	NM_001134848 // Homo sapiens coiled-coil domain containing 152 (CCDC152), mRN
ETV4	6.70108e-07	-2.27854	NM_001986 // Homo sapiens ets variant 4 (ETV4), transcript variant 1, mRNA. /
NIN	1.09046e-05	-2.25641	NM_020921 // Homo sapiens ninein (GSK3B interacting protein) (NIN), transcrip
VAMP5	0.00151271	-2.22127	ENST00000306384 // cdna:known chromosome:GRCh37:2:85811531:85820535:1 gene:E
	1.4251e-06	-2.20767	AK097323 // Homo sapiens cDNA FLJ40004 fis, clone STOMA2004194. // chr14 //
KDM1A	0.00154798	-2.19995	NM_001009999 // Homo sapiens lysine (K)-specific demethylase 1A (KDM1A), tran
SH3PXD2A	0.000599473	-2.19323	NM_014631 // Homo sapiens SH3 and PX domains 2A (SH3PXD2A), mRNA. // chr10 //
LTV1	0.000971194	-2.19105	NM_032860 // Homo sapiens LTV1 homolog (S. cerevisiae) (LTV1), mRNA. // chr6
	9.98565e-05	-2.19025	TCONS_00016159-XLOC_007570 // linc-STXBP1-2 chr9:+:130342615-130343098
	1.21352e-06	-2.18898	TCONS_00011423-XLOC_005555 // linc-C6orf70 chr6:+:170125599-170139088 /
SPTBN2	0.000711365	-2.18468	NM_006946 // Homo sapiens spectrin, beta, non-erythrocytic 2 (SPTBN2), mRNA.
WDFY2	0.00100921	-2.18468	NM_052950 // Homo sapiens WD repeat and FYVE domain containing 2 (WDFY2), mRN
SH3TC2	0.000241086	-2.18124	NM_024577 // Homo sapiens SH3 domain and tetratricopeptide repeats 2 (SH3TC2)
SEMA3F	0.00101913	-2.17419	ENST00000002829 // cdna:known chromosome:GRCh37:3:50192562:50226508:1 gene:E
ASF1A	6.7439e-06	-2.17133	NM_014034 // Homo sapiens ASF1 anti-silencing function 1 homolog A (S. cerevi
	0.000199943	-2.14569	TCONS_00017996-XLOC_008852 // linc-P4HA1 chr10:-:74857801-74861055 // c
FXR2	3.24242e-06	-2.14079	NM_004860 // Homo sapiens fragile X mental retardation, autosomal homolog 2 (
CLIP4	3.27713e-05	-2.12864	NM_024692 // Homo sapiens CAP-GLY domain containing linker protein family, me
IGFBP6	4.10228e-05	-2.12804	ENST00000301464 // cdna:known chromosome:GRCh37:12:53491229:53496124:1 gene:
SLC16A3	1.63208e-06	-2.11975	NM_001042423 // Homo sapiens solute carrier family 16, member 3 (monocarboxyl
PLEKHG5	4.08647e-05	-2.11614	NM_198681 // Homo sapiens pleckstrin homology domain containing, family G (wi
FKBP14	2.04629e-05	-2.11023	NR_046478 // Homo sapiens FK506 binding protein 14, 22 kDa (FKBP14), transcri
C14orf149	1.90626e-06	-2.1087	ENST00000247194 // cdna:known chromosome:GRCh37:14:59939335:59951148:-1 gene
TM4SF19	0.000390652	-2.09616	NM_138461 // Homo sapiens transmembrane 4 L six family member 19 (TM4SF19), t
NDP	8.06124e-05	-2.09159	NM_000266 // Homo sapiens Norrie disease (pseudoglioma) (NDP), mRNA. // chrX
NOTCH1	4.64721e-05	-2.09125	NM_017617 // Homo sapiens notch 1 (NOTCH1), mRNA. // chr9 // 100 // 96 // 26
NUP188	0.000356268	-2.08232	NM_015354 // Homo sapiens nucleoporin 188kDa (NUP188), mRNA. // chr9 // 100 /
C14orf135	0.000579737	-2.05467	ENST00000406854 // cdna:known chromosome:GRCh37:14:60558637:60601532:1 gene:
C7orf41	0.000485476	-2.05441	ENST00000324453 // cdna:known chromosome:GRCh37:7:30174426:30202378:1 gene:E
	0.000139596	-2.05408	ENST00000365473 // ncrna:snoRNA chromosome:GRCh37:6:149915761:149915895:1 ge
	0.000732667	-2.05367	TCONS_00028830-XLOC_013905 // linc-KRTAP13-1-5 chr21:+:30744820-3074588
	4.97745e-06	-2.04954	TCONS_00024754-XLOC_012038 // linc-GINS2 chr16:-:85722931-85733297 // c
TMEM132A	5.76233e-06	-2.04573	NM_017870 // Homo sapiens transmembrane protein 132A (TMEM132A), transcript v
PPT1	4.22259e-05	-2.03921	ENST00000433473 // cdna:known chromosome:GRCh37:1:40538379:40563375:-1 gene:
SH3BP5	0.0015006	-2.03281	ENST00000426925 // cdna:known chromosome:GRCh37:3:15297096:15374696:-1 gene:
RRP1B	0.000770358	-2.03096	NM_015056 // Homo sapiens ribosomal RNA processing 1 homolog B (S. cerevisiae
KATNA1	0.000779711	-2.02478	NM_007044 // Homo sapiens katanin p60 (ATPase containing) subunit A 1 (KATNA1
PDLIM4	9.76778e-05	-2.01448	NM_003687 // Homo sapiens PDZ and LIM domain 4 (PDLIM4), transcript variant 1
	0.000630422	-1.99946	TCONS_00001938-XLOC_000048 // linc-PEX14 chr1:+:10516602-10520093 // ch
SIX4	7.32043e-05	-1.99272	NM_017420 // Homo sapiens SIX homeobox 4 (SIX4), mRNA. // chr14 // 100 // 67
C6orf72	0.000182088	-1.97986	AK289402 // Homo sapiens cDNA FLJ77641 complete cds. // chr6 // 94 // 75 //
PHF10	0.000337317	-1.97553	NM_018288 // Homo sapiens PHD finger protein 10 (PHF10), transcript variant 1
CDC42EP3	3.10117e-05	-1.97297	NM_006449 // Homo sapiens CDC42 effector protein (Rho GTPase binding) 3 (CDC4
RBP1	0.000450718	-1.97168	NM_002899 // Homo sapiens retinol binding protein 1, cellular (RBP1), transcr
MTRF1L	0.00139916	-1.96876	NM_019041 // Homo sapiens mitochondrial translational release factor 1-like (
S100A3	0.0012688	-1.96664	ENST00000368713 // cdna:known chromosome:GRCh37:1:153519805:153521848:-1 gen
SNHG15	0.000349515	-1.96476	NR_003697 // Homo sapiens small nucleolar RNA host gene 15 (non-protein codin
USP45	5.95779e-05	-1.957	NM_001080481 // Homo sapiens ubiquitin specific peptidase 45 (USP45), mRNA. /
	0.000627233	-1.95503	ENST00000458983 // ncrna:snoRNA chromosome:GRCh37:2:70139827:70139931:1 gene
HK1	0.000904488	-1.95313	NM_033498 // Homo sapiens hexokinase 1 (HK1), nuclear gene encoding mitochond
PRIM2	0.00145033	-1.95028	NM_000947 // Homo sapiens primase, DNA, polypeptide 2 (58kDa) (PRIM2), mRNA.
GRK5	0.000671908	-1.94774	NM_005308 // Homo sapiens G protein-coupled receptor kinase 5 (GRK5), mRNA. /
PORCN	8.72182e-05	-1.94596	NM_022825 // Homo sapiens porcupine homolog (Drosophila) (PORCN), transcript
NUP43	0.000865905	-1.94581	NM_198887 // Homo sapiens nucleoporin 43kDa (NUP43), transcript variant 1, mR
	0.00131756	-1.9386	ENST00000532866 // cdna:known chromosome:GRCh37:11:126078506:126078922:-1 ge
HSP90AA1	0.000502582	-1.93849	NM_001017963 // Homo sapiens heat shock protein 90kDa alpha (cytosolic), clas
MIR301A	0.000898892	-1.93681	NR_029842 // Homo sapiens microRNA 301a (MIR301A), microRNA. // chr17 // 100
FAM120C	1.31035e-05	-1.9306	NM_017848 // Homo sapiens family with sequence similarity 120C (FAM120C), tra
ZNF584	6.2369e-05	-1.92732	ENST00000306910 // cdna:known chromosome:GRCh37:19:58920063:58929690:1 gene:
C15orf26	0.000378004	-1.92585	ENST00000286732 // cdna:known chromosome:GRCh37:15:81426588:81441516:1 gene:
ELK3	0.00145256	-1.92302	ENST00000228741 // cdna:known chromosome:GRCh37:12:96588160:96663613:1 gene:
LOC646719	5.61619e-05	-1.91001	NR_046262 // Homo sapiens uncharacterized LOC646719 (LOC646719), non-coding R
	0.00019608	-1.90708	TCONS_00016160-XLOC_007571 // linc-STXBP1-1 chr9:+:130349967-130354487
DFFA	0.000258142	-1.89811	NM_213566 // Homo sapiens DNA fragmentation factor, 45kDa, alpha polypeptide
MARK3	0.000230995	-1.89291	NM_001128918 // Homo sapiens MAP/microtubule affinity-regulating kinase 3 (MA
MFAP2	0.000167803	-1.89234	ENST00000375535 // cdna:known chromosome:GRCh37:1:17300997:17307330:-1 gene:
CENPW	0.000600308	-1.8886	ENST00000368328 // cdna:known chromosome:GRCh37:6:126661320:126670021:1 gene
NUAK2	0.000411119	-1.88713	ENST00000367157 // cdna:known chromosome:GRCh37:1:205271187:205290883:-1 gen
PAQR7	0.000828317	-1.87295	ENST00000374296 // cdna:known chromosome:GRCh37:1:26187701:26197744:-1 gene:
MAD2L2	9.30026e-06	-1.87014	ENST00000235310 // cdna:known chromosome:GRCh37:1:11734545:11751707:-1 gene:
SLC31A2	1.13256e-06	-1.86909	ENST00000259392 // cdna:known chromosome:GRCh37:9:115913222:115926417:1 gene
	0.00162375	-1.86745	TCONS_00010872-XLOC_004697 // linc-ZDHHC11 chr5:-:858993-860350 // chr5
THAP10	0.000597497	-1.86068	ENST00000249861 // cdna:known chromosome:GRCh37:15:71173681:71185124:-1 gene
CYB5D1	6.98435e-05	-1.86	NM_144607 // Homo sapiens cytochrome b5 domain containing 1 (CYB5D1), mRNA. /
	5.25643e-05	-1.85964	ENST00000556640 // cdna:known chromosome:GRCh37:14:64889653:64915275:-1 gene
MSH2	0.00159895	-1.85853	NM_000251 // Homo sapiens mutS homolog 2, colon cancer, nonpolyposis type 1 (
ANXA2R	0.000456405	-1.85767	ENST00000314890 // cdna:known chromosome:GRCh37:5:43039335:43043272:-1 gene:
BCAR3	0.00114933	-1.85187	NM_001261408 // Homo sapiens breast cancer anti-estrogen resistance 3 (BCAR3)
	7.1452e-05	-1.85014	ENST00000413451 // cdna:known chromosome:GRCh37:1:21069480:21070455:1 gene:E
ZNF318	9.21207e-06	-1.845	NM_014345 // Homo sapiens zinc finger protein 318 (ZNF318), mRNA. // chr6 //
PDP1	1.30419e-05	-1.83971	NM_001161779 // Homo sapiens pyruvate dehyrogenase phosphatase catalytic subu
CD44	5.52595e-09	-1.83689	AF086543 // Homo sapiens full length insert cDNA clone ZE10H04. // chr11 //
RAD18	0.00082295	-1.82133	NM_020165 // Homo sapiens RAD18 homolog (S. cerevisiae) (RAD18), mRNA. // chr
ACER3	0.0011161	-1.81733	NM_018367 // Homo sapiens alkaline ceramidase 3 (ACER3), mRNA. // chr11 // 10
SMYD3-IT1	0.000117672	-1.81724	ENST00000426929 // havana:sense_intronic chromosome:GRCh37:1:246484965:24648
ZNF614	0.00159211	-1.81552	NM_025040 // Homo sapiens zinc finger protein 614 (ZNF614), mRNA. // chr19 //
TMEM160	0.00024306	-1.8127	NM_017854 // Homo sapiens transmembrane protein 160 (TMEM160), mRNA. // chr19
SRM	0.000917062	-1.80558	NM_003132 // Homo sapiens spermidine synthase (SRM), mRNA. // chr1 // 100 //
ZSWIM7	0.00077041	-1.8039	NM_001042697 // Homo sapiens zinc finger, SWIM-type containing 7 (ZSWIM7), tr
XPO5	0.000406799	-1.80206	NM_020750 // Homo sapiens exportin 5 (XPO5), mRNA. // chr6 // 100 // 80 // 37
	0.000406432	-1.8001	ENST00000364353 // ncrna:snRNA chromosome:GRCh37:5:36155221:36155324:1 gene:
TRIM8	0.0005698	-1.79765	NM_030912 // Homo sapiens tripartite motif containing 8 (TRIM8), mRNA. // chr
SMYD3	7.14094e-05	-1.79565	NM_001167740 // Homo sapiens SET and MYND domain containing 3 (SMYD3), transc
TRDMT1	0.000831809	-1.78848	NM_004412 // Homo sapiens tRNA aspartic acid methyltransferase 1 (TRDMT1), mR
EIF2S1	0.000621913	-1.78835	ENST00000256383 // cdna:known chromosome:GRCh37:14:67826714:67853233:1 gene:
CEP57L1	0.00138572	-1.78779	NM_001083535 // Homo sapiens centrosomal protein 57kDa-like 1 (CEP57L1), tran
	0.00150415	-1.78533	ENST00000415934 // havana:sense_intronic chromosome:GRCh37:7:30180486:301810
CAD	0.00134596	-1.78433	NM_004341 // Homo sapiens carbamoyl-phosphate synthetase 2, aspartate transca
SATB2	0.00120544	-1.78256	NM_015265 // Homo sapiens SATB homeobox 2 (SATB2), transcript variant 2, mRNA
MYBBP1A	0.000148565	-1.78227	NM_014520 // Homo sapiens MYB binding protein (P160) 1a (MYBBP1A), transcript
SOGA1	0.000228777	-1.78055	ENST00000237536 // cdna:novel chromosome:GRCh37:20:35405845:35492089:-1 gene
MFN2	0.000869874	-1.77798	NM_014874 // Homo sapiens mitofusin 2 (MFN2), nuclear gene encoding mitochond
	0.000247686	-1.77721	ENST00000450671 // cdna:known chromosome:GRCh37:6:42908102:42911708:1 gene:E
AJUBA	0.000452997	-1.77432	NM_032876 // Homo sapiens ajuba LIM protein (AJUBA), transcript variant 1, mR
MRPS30	0.000224554	-1.77261	NM_016640 // Homo sapiens mitochondrial ribosomal protein S30 (MRPS30), nucle
REPS1	0.000206089	-1.7721	NM_031922 // Homo sapiens RALBP1 associated Eps domain containing 1 (REPS1),
SYNJ2	9.73077e-05	-1.7691	NM_003898 // Homo sapiens synaptojanin 2 (SYNJ2), transcript variant 1, mRNA.
CIZ1	0.000161004	-1.76878	NM_001257975 // Homo sapiens CDKN1A interacting zinc finger protein 1 (CIZ1),
HACL1	0.000563268	-1.76819	ENST00000321169 // cdna:known chromosome:GRCh37:3:15602211:15643338:-1 gene:
HTRA2	0.000514934	-1.76763	NM_013247 // Homo sapiens HtrA serine peptidase 2 (HTRA2), nuclear gene encod
NKIRAS1	3.11641e-05	-1.76493	ENST00000421515 // cdna:known chromosome:GRCh37:3:23933555:23988082:-1 gene:
PNO1	9.51962e-05	-1.76392	NM_020143 // Homo sapiens partner of NOB1 homolog (S. cerevisiae) (PNO1), mRN
HIST1H2AM	0.00151788	-1.75889	NM_003514 // Homo sapiens histone cluster 1, H2am (HIST1H2AM), mRNA. // chr6
C15orf52	0.000493745	-1.7551	NM_207380 // Homo sapiens chromosome 15 open reading frame 52 (C15orf52), mRN
C17orf81	0.000126132	-1.75477	ENST00000574993 // cdna:known chromosome:GRCh37:17:7155605:7163259:1 gene:EN
RPL37	0.000698194	-1.7513	ENST00000274242 // cdna:known chromosome:GRCh37:5:40825364:40835437:-1 gene:
DNAL1	0.00163078	-1.74785	NM_031427 // Homo sapiens dynein, axonemal, light chain 1 (DNAL1), transcript
SEPT7P2	0.0008148	-1.74703	NR_024271 // Homo sapiens septin 7 pseudogene 2 (SEPT7P2), non-coding RNA. //
CLCN6	0.000338125	-1.7455	NM_001286 // Homo sapiens chloride channel, voltage-sensitive 6 (CLCN6), tran
BACE1	1.71991e-05	-1.73835	ENST00000392937 // cdna:putative chromosome:GRCh37:11:117156422:117171121:-1
SF3A3	0.00011308	-1.73334	ENST00000373019 // cdna:known chromosome:GRCh37:1:38422647:38456593:-1 gene:
MRPL33	8.77444e-05	-1.73286	ENST00000448427 // cdna:known chromosome:GRCh37:2:27994606:28210954:1 gene:E
SNRNP40	0.000267482	-1.73114	NM_004814 // Homo sapiens small nuclear ribonucleoprotein 40kDa (U5) (SNRNP40
CDKN2AIPNL	0.00104836	-1.72893	NM_080656 // Homo sapiens CDKN2A interacting protein N-terminal like (CDKN2AI
RWDD2B	0.00080721	-1.72794	ENST00000493196 // cdna:known chromosome:GRCh37:21:30376705:30391699:-1 gene
ZNF738	0.00106125	-1.72481	NR_027130 // Homo sapiens zinc finger protein 738 (ZNF738), non-coding RNA. /
SNORD92	0.000197268	-1.72413	NR_003074 // Homo sapiens small nucleolar RNA, C/D box 92 (SNORD92), small nu
DHX33	0.000270427	-1.724	NM_020162 // Homo sapiens DEAH (Asp-Glu-Ala-His) box polypeptide 33 (DHX33),
TDP1	0.00120293	-1.71823	NM_018319 // Homo sapiens tyrosyl-DNA phosphodiesterase 1 (TDP1), transcript
C14orf169	0.000214659	-1.71495	NM_024644 // Homo sapiens chromosome 14 open reading frame 169 (C14orf169), m
RPSAP52	0.000426283	-1.7129	NR_026825 // Homo sapiens ribosomal protein SA pseudogene 52 (RPSAP52), non-c
MIS18A	0.00108896	-1.71051	ENST00000290130 // cdna:known chromosome:GRCh37:21:33640530:33651380:-1 gene
H2AFV	0.00105054	-1.70985	ENST00000446531 // cdna:putative chromosome:GRCh37:7:44874524:44887682:-1 ge
BRMS1L	0.000103237	-1.70889	ENST00000216807 // cdna:known chromosome:GRCh37:14:36295524:36341140:1 gene:
GOT1	0.00102276	-1.7083	NM_002079 // Homo sapiens glutamic-oxaloacetic transaminase 1, soluble (aspar
GLTP	0.000693156	-1.70702	NM_016433 // Homo sapiens glycolipid transfer protein (GLTP), mRNA. // chr12
RUNX2	0.000907757	-1.706	ENST00000371438 // cdna:known chromosome:GRCh37:6:45296106:45518816:1 gene:E
RALA	0.000211575	-1.70228	NM_005402 // Homo sapiens v-ral simian leukemia viral oncogene homolog A (ras
PHF19	0.000426947	-1.69751	NM_015651 // Homo sapiens PHD finger protein 19 (PHF19), transcript variant 1
ZNF594	0.00131739	-1.69625	NM_032530 // Homo sapiens zinc finger protein 594 (ZNF594), mRNA. // chr17 //
UBR7	0.000313475	-1.69462	NM_175748 // Homo sapiens ubiquitin protein ligase E3 component n-recognin 7
	0.00124977	-1.69266	TCONS_00027828-XLOC_013429 // linc-ZNF837 chr19:-:58917723-58919829 //
PARD3	0.00138242	-1.69181	ENST00000545693 // cdna:known chromosome:GRCh37:10:34398488:35104253:-1 gene
ST6GALNAC6	0.000826269	-1.68964	ENST00000373146 // cdna:known chromosome:GRCh37:9:130647600:130661932:-1 gen
CTNS	5.82399e-06	-1.6891	NM_004937 // Homo sapiens cystinosin, lysosomal cystine transporter (CTNS), t
TECPR2	5.08578e-05	-1.68529	NM_014844 // Homo sapiens tectonin beta-propeller repeat containing 2 (TECPR2
UBE2S	4.03735e-05	-1.68492	NM_014501 // Homo sapiens ubiquitin-conjugating enzyme E2S (UBE2S), mRNA. //
CDCA4	0.000349314	-1.67706	ENST00000336219 // cdna:known chromosome:GRCh37:14:105475910:105487485:-1 ge
CCDC75	0.000548307	-1.67389	ENST00000409774 // cdna:known chromosome:GRCh37:2:37311594:37326387:1 gene:E
GPSM2	0.00122739	-1.67038	ENST00000406462 // cdna:known chromosome:GRCh37:1:109417972:109473044:1 gene
NAB2	0.000715182	-1.67028	NM_005967 // Homo sapiens NGFI-A binding protein 2 (EGR1 binding protein 2) (
	0.000888547	-1.66991	TCONS_00010319-XLOC_004802 // linc-SEPP1-2 chr5:-:42918465-42920126 //
	0.000294442	-1.66568	TCONS_l2_00027395-XLOC_l2_013873 // Broad TUCP // linc-GUSB-3 chr7:-:65993424-66007536
GTF3C5	0.000807981	-1.66487	NM_001122823 // Homo sapiens general transcription factor IIIC, polypeptide 5
ST3GAL4	0.000674511	-1.66452	NM_006278 // Homo sapiens ST3 beta-galactoside alpha-2,3-sialyltransferase 4
PSMB6	1.05256e-05	-1.66307	ENST00000270586 // cdna:known chromosome:GRCh37:17:4699439:4701790:1 gene:EN
SHPRH	0.00154933	-1.66237	NM_001042683 // Homo sapiens SNF2 histone linker PHD RING helicase, E3 ubiqui
EMC1	0.000961891	-1.66233	ENST00000477853 // cdna:known chromosome:GRCh37:1:19542158:19578046:-1 gene:
RANBP9	0.000811282	-1.66168	NM_005493 // Homo sapiens RAN binding protein 9 (RANBP9), mRNA. // chr6 // 10
CTPS1	0.000645093	-1.65963	NM_001905 // Homo sapiens CTP synthase 1 (CTPS1), mRNA. // chr1 // 100 // 60
SKP2	0.000335552	-1.65898	ENST00000274255 // cdna:known chromosome:GRCh37:5:36152169:36184421:1 gene:E
ARRB2	0.00048739	-1.65668	NM_004313 // Homo sapiens arrestin, beta 2 (ARRB2), transcript variant 1, mRN
BICD2	0.000183808	-1.65665	NM_001003800 // Homo sapiens bicaudal D homolog 2 (Drosophila) (BICD2), trans
TMED8	0.0014315	-1.65639	ENST00000216468 // cdna:known chromosome:GRCh37:14:77801364:77843452:-1 gene
UTP11L	0.000476083	-1.65492	NM_016037 // Homo sapiens UTP11-like, U3 small nucleolar ribonucleoprotein, (
PPP1R15A	0.000114067	-1.65312	NM_014330 // Homo sapiens protein phosphatase 1, regulatory subunit 15A (PPP1
LTBP2	0.000350088	-1.65211	ENST00000261978 // cdna:known chromosome:GRCh37:14:74964873:75079034:-1 gene
CNST	0.00141456	-1.65175	NM_152609 // Homo sapiens consortin, connexin sorting protein (CNST), transcr
PSMG3	0.000114274	-1.64895	NM_032302 // Homo sapiens proteasome (prosome, macropain) assembly chaperone
EAF1-AS1	0.00014759	-1.64653	ENST00000494875 // cdna:known chromosome:GRCh37:3:15480576:15482101:-1 gene:
KLHL7	0.000424404	-1.64646	NR_033328 // Homo sapiens kelch-like 7 (Drosophila) (KLHL7), transcript varia
BDNF	0.000493868	-1.64633	NM_170732 // Homo sapiens brain-derived neurotrophic factor (BDNF), transcrip
PSMD11	0.00123967	-1.64516	NM_002815 // Homo sapiens proteasome (prosome, macropain) 26S subunit, non-AT
TMEM242	0.000125946	-1.64467	NM_018452 // Homo sapiens transmembrane protein 242 (TMEM242), mRNA. // chr6
MORC3	8.34145e-05	-1.64409	NM_015358 // Homo sapiens MORC family CW-type zinc finger 3 (MORC3), mRNA. //
MAP3K4	0.000260029	-1.64239	NM_005922 // Homo sapiens mitogen-activated protein kinase kinase kinase 4 (M
DAGLB	4.65363e-05	-1.64215	NM_139179 // Homo sapiens diacylglycerol lipase, beta (DAGLB), transcript var
PLEKHM2	0.00163043	-1.64076	NM_015164 // Homo sapiens pleckstrin homology domain containing, family M (wi
PSMB7	0.00129203	-1.63796	NM_002799 // Homo sapiens proteasome (prosome, macropain) subunit, beta type,
EIF2B4	1.20071e-07	-1.63707	NM_172195 // Homo sapiens eukaryotic translation initiation factor 2B, subuni
CACNB1	0.000323386	-1.63614	NM_199247 // Homo sapiens calcium channel, voltage-dependent, beta 1 subunit
SVIL	0.00121707	-1.63344	ENST00000375398 // cdna:known chromosome:GRCh37:10:29746277:30024730:-1 gene
ATXN3	5.1194e-05	-1.63182	NR_028459 // Homo sapiens ataxin 3 (ATXN3), transcript variant m, non-coding
HRH1	1.0815e-05	-1.63155	NM_001098213 // Homo sapiens histamine receptor H1 (HRH1), transcript variant
PSMA6	0.00122548	-1.63084	NM_002791 // Homo sapiens proteasome (prosome, macropain) subunit, alpha type
UACA	4.04278e-05	-1.62639	NM_018003 // Homo sapiens uveal autoantigen with coiled-coil domains and anky
PTPRE	0.000132556	-1.62509	NM_006504 // Homo sapiens protein tyrosine phosphatase, receptor type, E (PTP
SAE1	2.89871e-05	-1.623	NR_027280 // Homo sapiens SUMO1 activating enzyme subunit 1 (SAE1), transcrip
ATP6V1D	0.00113791	-1.62274	NM_015994 // Homo sapiens ATPase, H+ transporting, lysosomal 34kDa, V1 subuni
C14orf142	0.000149236	-1.6211	NM_032490 // Homo sapiens chromosome 14 open reading frame 142 (C14orf142), m
RRP36	0.0011898	-1.62066	NM_033112 // Homo sapiens ribosomal RNA processing 36 homolog (S. cerevisiae)
DNLZ	1.09608e-05	-1.61886	NM_001080849 // Homo sapiens DNL-type zinc finger (DNLZ), mRNA. // chr9 // 10
LOC100129940	0.000761184	-1.61866	AK128707 // Homo sapiens cDNA FLJ46874 fis, clone UTERU3014274. // chr12 //
WDR70	0.000662924	-1.61858	NM_018034 // Homo sapiens WD repeat domain 70 (WDR70), mRNA. // chr5 // 100 /
RGS19	0.000849119	-1.61733	NM_005873 // Homo sapiens regulator of G-protein signaling 19 (RGS19), transc
PLP2	0.000588726	-1.61573	NM_002668 // Homo sapiens proteolipid protein 2 (colonic epithelium-enriched)
ATG2B	0.000304095	-1.61505	NM_018036 // Homo sapiens autophagy related 2B (ATG2B), mRNA. // chr14 // 100
NOL9	0.000190868	-1.61481	NM_024654 // Homo sapiens nucleolar protein 9 (NOL9), mRNA. // chr1 // 96 //
TCEB3	4.34697e-05	-1.61444	ENST00000418390 // cdna:known chromosome:GRCh37:1:24069645:24088549:1 gene:E
FASTKD3	0.000110631	-1.61092	NM_024091 // Homo sapiens FAST kinase domains 3 (FASTKD3), transcript variant
LZTS2	0.000662475	-1.60895	NM_032429 // Homo sapiens leucine zipper, putative tumor suppressor 2 (LZTS2)
PPP4R1	0.00102295	-1.60838	NM_001042388 // Homo sapiens protein phosphatase 4, regulatory subunit 1 (PPP
EPS15L1	0.00107745	-1.60615	NM_001258374 // Homo sapiens epidermal growth factor receptor pathway substra
PGD	0.000130769	-1.6057	NM_002631 // Homo sapiens phosphogluconate dehydrogenase (PGD), mRNA. // chr1
MAPKAPK3	0.000111606	-1.60336	NM_001243926 // Homo sapiens mitogen-activated protein kinase-activated prote
RPA2	2.0847e-05	-1.60307	NM_002946 // Homo sapiens replication protein A2, 32kDa (RPA2), mRNA. // chr1
RAD1	0.00161613	-1.60244	ENST00000382038 // cdna:known chromosome:GRCh37:5:34905369:34916871:-1 gene:
DPH2	0.000828556	-1.60174	NM_001384 // Homo sapiens DPH2 homolog (S. cerevisiae) (DPH2), transcript var
TMEM43	1.38503e-06	-1.60017	NM_024334 // Homo sapiens transmembrane protein 43 (TMEM43), mRNA. // chr3 //
LOC143188	0.00131293	-1.59558	TCONS_00017678-XLOC_008618 // linc-TCF7L2-2 chr10:+:114610672-114615127
ALKBH1	0.000491282	-1.59527	NM_006020 // Homo sapiens alkB, alkylation repair homolog 1 (E. coli) (ALKBH1
OGDH	4.80801e-06	-1.59473	NM_002541 // Homo sapiens oxoglutarate (alpha-ketoglutarate) dehydrogenase (l
PLEKHO2	0.00018424	-1.5935	NM_025201 // Homo sapiens pleckstrin homology domain containing, family O mem
YKT6	2.41293e-05	-1.59319	NM_006555 // Homo sapiens YKT6 v-SNARE homolog (S. cerevisiae) (YKT6), mRNA.
TNFRSF6B	0.00149319	-1.59146	ENST00000370006 // cdna:known chromosome:GRCh37:20:62290756:62330051:1 gene:
SNORD16	0.00116449	-1.59092	NR_002440 // Homo sapiens small nucleolar RNA, C/D box 16 (SNORD16), small nu
SCRN1	7.92333e-05	-1.58808	NM_001145514 // Homo sapiens secernin 1 (SCRN1), transcript variant 3, mRNA.
POMT2	1.19386e-07	-1.5847	NM_013382 // Homo sapiens protein-O-mannosyltransferase 2 (POMT2), mRNA. // c
PPIL1	5.8243e-05	-1.58379	NM_016059 // Homo sapiens peptidylprolyl isomerase (cyclophilin)-like 1 (PPIL
	5.97277e-05	-1.58347	ENST00000554939 // cdna:known chromosome:GRCh37:14:74964886:74967501:1 gene:
SHQ1	0.00133955	-1.58234	NM_018130 // Homo sapiens SHQ1 homolog (S. cerevisiae) (SHQ1), mRNA. // chr3
	3.48796e-06	-1.58143	TCONS_00018337-XLOC_008617 // linc-TCF7L2-3 chr10:+:114578563-114590547
MTMR12	0.000817206	-1.58052	NM_001040446 // Homo sapiens myotubularin related protein 12 (MTMR12), mRNA.
TULP4	0.00102189	-1.578	NM_020245 // Homo sapiens tubby like protein 4 (TULP4), transcript variant 1,
MIF4GD	3.00361e-05	-1.57794	NM_001242498 // Homo sapiens MIF4G domain containing (MIF4GD), transcript var
	0.00120957	-1.57774	ENST00000426386 // cdna:putative chromosome:GRCh37:1:246196853:246198905:1 g
C6orf162	3.92281e-06	-1.57733	ENST00000392863 // cdna:known chromosome:GRCh37:6:88032306:88052043:1 gene:E
CPSF2	1.76185e-05	-1.57727	NM_017437 // Homo sapiens cleavage and polyadenylation specific factor 2, 100
TNFRSF25	8.10788e-06	-1.57619	NM_148965 // Homo sapiens tumor necrosis factor receptor superfamily, member
SLC41A1	3.31336e-05	-1.57616	ENST00000367137 // cdna:known chromosome:GRCh37:1:205758221:205782304:-1 gen
LLGL1	7.3901e-05	-1.57535	NM_004140 // Homo sapiens lethal giant larvae homolog 1 (Drosophila) (LLGL1),
FAM105B	3.2372e-05	-1.57419	NM_138348 // Homo sapiens family with sequence similarity 105, member B (FAM1
RASAL2-AS1	0.000283139	-1.57413	NR_027982 // Homo sapiens RASAL2 antisense RNA 1 (non-protein coding) (RASAL2
APBB3	0.000834141	-1.57283	NM_133174 // Homo sapiens amyloid beta (A4) precursor protein-binding, family
IRF2BPL	0.000103959	-1.56996	NM_024496 // Homo sapiens interferon regulatory factor 2 binding protein-like
PELP1	0.000357765	-1.56847	NR_046388 // Homo sapiens proline, glutamate and leucine rich protein 1 (PELP
URB1	9.1448e-05	-1.56691	ENST00000382751 // cdna:known chromosome:GRCh37:21:33683329:33765335:-1 gene
ULBP3	0.000554623	-1.5669	NM_024518 // Homo sapiens UL16 binding protein 3 (ULBP3), mRNA. // chr6 // 10
WDR4	0.000381009	-1.56621	NR_048535 // Homo sapiens WD repeat domain 4 (WDR4), transcript variant 7, no
CDC5L	0.000774693	-1.5659	NM_001253 // Homo sapiens CDC5 cell division cycle 5-like (S. pombe) (CDC5L),
MKRN2	0.000331278	-1.56483	NM_014160 // Homo sapiens makorin ring finger protein 2 (MKRN2), mRNA. // chr
PEX6	5.39307e-05	-1.56387	NM_000287 // Homo sapiens peroxisomal biogenesis factor 6 (PEX6), mRNA. // ch
BRD9	0.000105847	-1.56144	NR_027633 // Homo sapiens bromodomain containing 9 (BRD9), transcript variant
	1.16779e-05	-1.56088	ENST00000436713 // cdna:known chromosome:GRCh37:1:43850784:43854826:1 gene:E
PITHD1	0.0012851	-1.56067	NM_020362 // Homo sapiens PITH (C-terminal proteasome-interacting domain of t
CELSR3	0.00107707	-1.56056	NM_001407 // Homo sapiens cadherin, EGF LAG seven-pass G-type receptor 3 (fla
ZNF514	0.000149308	-1.55732	ENST00000295208 // cdna:known chromosome:GRCh37:2:95813682:95825352:-1 gene:
ACTN1	0.00108788	-1.55575	NM_001130004 // Homo sapiens actinin, alpha 1 (ACTN1), transcript variant 1,
C1QBP	0.001548	-1.55416	NM_001212 // Homo sapiens complement component 1, q subcomponent binding prot
CCT4	0.00106065	-1.55291	NM_006430 // Homo sapiens chaperonin containing TCP1, subunit 4 (delta) (CCT4
NCOA5	0.00140413	-1.55269	NM_020967 // Homo sapiens nuclear receptor coactivator 5 (NCOA5), mRNA. // ch
PARP2	0.00103719	-1.55264	NM_005484 // Homo sapiens poly (ADP-ribose) polymerase 2 (PARP2), transcript
ZNF131	0.00111053	-1.55042	NM_003432 // Homo sapiens zinc finger protein 131 (ZNF131), mRNA. // chr5 //
MUL1	0.000212266	-1.54856	NM_024544 // Homo sapiens mitochondrial E3 ubiquitin protein ligase 1 (MUL1),
MIR3682	0.00052208	-1.54704	NR_037453 // Homo sapiens microRNA 3682 (MIR3682), microRNA. // chr2 // 100 /
SLC4A1AP	0.000183022	-1.54645	NM_018158 // Homo sapiens solute carrier family 4 (anion exchanger), member 1
HOOK3	1.49305e-05	-1.5464	NM_032410 // Homo sapiens hook homolog 3 (Drosophila) (HOOK3), mRNA. // chr8
ARHGEF19	2.77272e-05	-1.54187	NM_153213 // Homo sapiens Rho guanine nucleotide exchange factor (GEF) 19 (AR
MAPKBP1	0.00117354	-1.53804	NM_014994 // Homo sapiens mitogen-activated protein kinase binding protein 1
ADRM1	0.000539464	-1.53764	ENST00000253003 // cdna:known chromosome:GRCh37:20:60878061:60883918:1 gene:
C14orf2	0.000364254	-1.53731	NM_001127393 // Homo sapiens chromosome 14 open reading frame 2 (C14orf2), tr
RUVBL2	8.6916e-05	-1.53338	NM_006666 // Homo sapiens RuvB-like 2 (E. coli) (RUVBL2), mRNA. // chr19 // 1
RAE1	0.000750808	-1.53278	ENST00000395841 // cdna:known chromosome:GRCh37:20:55926066:55954267:1 gene:
RANGRF	0.000323202	-1.53159	NM_001177802 // Homo sapiens RAN guanine nucleotide release factor (RANGRF),
ECHDC1	0.000189745	-1.53101	ENST00000531967 // cdna:known chromosome:GRCh37:6:127609857:127664020:-1 gen
LOC100507164	0.000121214	-1.52979	ENST00000528869 // cdna:known chromosome:GRCh37:11:35231890:35236532:-1 gene
HIF1A	0.00066937	-1.52959	ENST00000554177 // cdna:putative chromosome:GRCh37:14:62204100:62204795:1 ge
LSM5	0.000344838	-1.52941	NR_024466 // Homo sapiens LSM5 homolog, U6 small nuclear RNA associated (S. c
	0.000540034	-1.5294	ENST00000423755 // cdna:known chromosome:GRCh37:20:57476354:57476982:-1 gene
GPAM	0.000798938	-1.52812	NM_020918 // Homo sapiens glycerol-3-phosphate acyltransferase, mitochondrial
SLC5A6	0.000715691	-1.52684	NR_028323 // Homo sapiens solute carrier family 5 (sodium-dependent vitamin t
ZNF473	0.00108476	-1.52592	NM_015428 // Homo sapiens zinc finger protein 473 (ZNF473), transcript varian
	0.00133869	-1.5253	ENST00000410530 // ncrna:miRNA chromosome:GRCh37:8:61604465:61604604:-1 gene
PCNX	0.000440962	-1.52472	NM_014982 // Homo sapiens pecanex homolog (Drosophila) (PCNX), mRNA. // chr14
ELMO2	0.000384807	-1.52309	NM_133171 // Homo sapiens engulfment and cell motility 2 (ELMO2), transcript
BOK	0.000726787	-1.52305	NM_032515 // Homo sapiens BCL2-related ovarian killer (BOK), mRNA. // chr2 //
PKNOX1	9.31759e-07	-1.52257	ENST00000291547 // cdna:known chromosome:GRCh37:21:44394620:44454172:1 gene:
ACAD8	0.000112582	-1.52042	NM_014384 // Homo sapiens acyl-CoA dehydrogenase family, member 8 (ACAD8), nu
GPN1	0.000153687	-1.51755	NM_007266 // Homo sapiens GPN-loop GTPase 1 (GPN1), transcript variant 1, mRN
MEAF6	0.000684279	-1.51529	NM_022756 // Homo sapiens MYST/Esa1-associated factor 6 (MEAF6), mRNA. // chr
MGAT5B	0.000217757	-1.51405	NM_198955 // Homo sapiens mannosyl (alpha-1,6-)-glycoprotein beta-1,6-N-acety
FAM210B	0.00117733	-1.51237	NM_080821 // Homo sapiens family with sequence similarity 210, member B (FAM2
MTERFD1	0.000930867	-1.51201	NM_015942 // Homo sapiens MTERF domain containing 1 (MTERFD1), nuclear gene e
TINF2	0.00133996	-1.51181	NM_012461 // Homo sapiens TERF1 (TRF1)-interacting nuclear factor 2 (TINF2),
LRRK1	0.000189038	-1.51006	NM_024652 // Homo sapiens leucine-rich repeat kinase 1 (LRRK1), mRNA. // chr1
	1.53074e-05	-1.51	TCONS_00026019-XLOC_012359 // linc-ITGAE chr17:-:3705457-3707099 // chr
MTSS1L	0.00155912	-1.50939	NM_138383 // Homo sapiens metastasis suppressor 1-like (MTSS1L), mRNA. // chr
AIMP2	3.34203e-05	-1.50914	NM_006303 // Homo sapiens aminoacyl tRNA synthetase complex-interacting multi
TRAPPC4	3.87768e-05	-1.50884	NM_016146 // Homo sapiens trafficking protein particle complex 4 (TRAPPC4), m
FLJ46906	0.000296731	-1.50855	NR_033896 // Homo sapiens uncharacterized LOC441172 (FLJ46906), non-coding RN
USP39	3.86461e-06	-1.50849	NM_006590 // Homo sapiens ubiquitin specific peptidase 39 (USP39), transcript
APOPT1	6.46285e-05	-1.50689	NM_032374 // Homo sapiens apoptogenic 1, mitochondrial (APOPT1), nuclear gene
MCFD2	0.00013823	-1.50622	ENST00000409105 // cdna:known chromosome:GRCh37:2:47129013:47142919:-1 gene:
IPO13	2.01065e-06	-1.50472	NM_014652 // Homo sapiens importin 13 (IPO13), mRNA. // chr1 // 100 // 82 //
LZIC	0.000185586	-1.50386	ENST00000377223 // cdna:known chromosome:GRCh37:1:9988997:10003387:-1 gene:E
SMYD5	0.00132966	-1.50281	NM_006062 // Homo sapiens SMYD family member 5 (SMYD5), mRNA. // chr2 // 100
DVL2	5.15359e-05	-1.50225	NM_004422 // Homo sapiens dishevelled, dsh homolog 2 (Drosophila) (DVL2), mRN
DDX24	4.89e-06	-1.50082	NM_020414 // Homo sapiens DEAD (Asp-Glu-Ala-Asp) box polypeptide 24 (DDX24),
	0.000106015	-1.50081	ENST00000539987 // cdna:known chromosome:GRCh37:12:109883215:109885302:-1 ge
ELAC2	0.000166395	-1.50081	NM_018127 // Homo sapiens elaC homolog 2 (E. coli) (ELAC2), transcript varian
