# Supplementary material for: A subgroup of pancreatic adenocarcinoma is sensitive to the 5-aza-dC DNA methyltransferase inhibitor
Source: Oncotarget. 2014 Dec 3;6(2):746–54. doi: 10.18632/oncotarget.2685 (PMC4359252; doi:10.18632/oncotarget.2685)
Supplement: Supplementary file 3 [file oncotarget-06-746-s003.xlsx]

## Sheet: Feuil1
Gene Symbol	p-value	Fold-Change	mrna_assignment
VSIG1	4.89206e-10	43.2987	NM_001170553 // Homo sapiens V-set and immunoglobulin domain containing 1 (VS
NTS	0.000892662	37.2342	NM_006183 // Homo sapiens neurotensin (NTS), mRNA. // chr12 // 100 // 88 // 2
REG4	0.000276215	31.6861	NM_001159352 // Homo sapiens regenerating islet-derived family, member 4 (REG
ANXA10	7.18128e-11	28.1031	NM_007193 // Homo sapiens annexin A10 (ANXA10), mRNA. // chr4 // 100 // 86 //
TSPAN8	0.000126289	26.5465	ENST00000393330 // cdna:known chromosome:GRCh37:12:71518865:71835678:-1 gene
TM4SF4	0.000525712	24.8593	ENST00000305354 // cdna:known chromosome:GRCh37:3:149191761:149221068:1 gene
SULT1E1	0.000292569	23.1129	NM_005420 // Homo sapiens sulfotransferase family 1E, estrogen-preferring, me
CTSE	0.000253939	23.0284	NM_001910 // Homo sapiens cathepsin E (CTSE), transcript variant 1, mRNA. //
CYP2C18	1.22497e-05	21.737	NM_000772 // Homo sapiens cytochrome P450, family 2, subfamily C, polypeptide
CLDN18	1.24436e-05	20.195	ENST00000343735 // cdna:known chromosome:GRCh37:3:137717577:137752494:1 gene
TFF2	9.04929e-06	18.4725	ENST00000291526 // cdna:known chromosome:GRCh37:21:43766466:43771237:-1 gene
	0.000112281	17.8501	ENST00000425645 // havana:sense_intronic chromosome:GRCh37:4:77558776:775655
SPINK1	1.04074e-06	15.2216	NM_003122 // Homo sapiens serine peptidase inhibitor, Kazal type 1 (SPINK1),
	0.000774165	14.7137	TCONS_00011322-XLOC_005341 // linc-FAM135A chr6:+:71104589-71109120 //
	2.4112e-08	14.6576	BX538274 // Homo sapiens mRNA; cDNA DKFZp686C1198 (from clone DKFZp686C1198)
LGALS4	0.00072943	13.6611	NM_006149 // Homo sapiens lectin, galactoside-binding, soluble, 4 (LGALS4), m
	0.000417046	13.634	AK123096 // Homo sapiens cDNA FLJ41101 fis, clone BLADE2004670. // chr11 //
AGMO	3.59998e-10	13.4962	NM_001004320 // Homo sapiens alkylglycerol monooxygenase (AGMO), mRNA. // chr
MUC3A	0.000387512	13.3123	AF007194 // Homo sapiens mucin (MUC3) mRNA, partial cds. // chr7 // 83 // 77
TUSC3	5.91478e-06	11.8283	NM_006765 // Homo sapiens tumor suppressor candidate 3 (TUSC3), transcript va
TFF1	0.000410402	10.2958	ENST00000291527 // cdna:known chromosome:GRCh37:21:43782391:43786703:-1 gene
CAPN8	6.63532e-05	9.85829	NM_001143962 // Homo sapiens calpain 8 (CAPN8), mRNA. // chr1 // 100 // 52 //
MUC5AC	0.000597459	9.76333	AJ001402 // Homo sapiens mRNA for MUC5AC protein (tracheal), partial. // chr
HEPH	3.6777e-09	8.6424	ENST00000519389 // cdna:known chromosome:GRCh37:X:65382391:65488709:1 gene:E
NPNT	4.66429e-05	8.53971	NM_001184690 // Homo sapiens nephronectin (NPNT), transcript variant 1, mRNA.
ITGB6	0.00141967	8.43133	ENST00000283249 // cdna:known chromosome:GRCh37:2:160956177:161056812:-1 gen
ARL14	5.57806e-05	8.33271	NM_025047 // Homo sapiens ADP-ribosylation factor-like 14 (ARL14), mRNA. // c
CLRN3	0.00137984	8.19487	NM_152311 // Homo sapiens clarin 3 (CLRN3), mRNA. // chr10 // 100 // 100 // 2
CATSPERB	7.46159e-05	7.65424	NM_024764 // Homo sapiens catsper channel auxiliary subunit beta (CATSPERB),
ARHGEF38	0.000641246	7.38768	NM_001242729 // Homo sapiens Rho guanine nucleotide exchange factor (GEF) 38
PLA2G10	5.82004e-05	7.25103	NM_003561 // Homo sapiens phospholipase A2, group X (PLA2G10), mRNA. // chr16
RASSF6	9.02024e-05	7.04427	NM_177532 // Homo sapiens Ras association (RalGDS/AF-6) domain family member
TOX3	0.000548813	6.99511	NM_001146188 // Homo sapiens TOX high mobility group box family member 3 (TOX
EPS8L3	0.000140338	6.63578	NM_139053 // Homo sapiens EPS8-like 3 (EPS8L3), transcript variant 1, mRNA. /
HNF1B	0.00126771	6.55481	NM_000458 // Homo sapiens HNF1 homeobox B (HNF1B), transcript variant 1, mRNA
CDHR2	9.12322e-06	6.2258	ENST00000510636 // cdna:known chromosome:GRCh37:5:175969512:176022975:1 gene
USH1C	0.000896937	5.88936	NM_153676 // Homo sapiens Usher syndrome 1C (autosomal recessive, severe) (US
PARM1	1.92555e-07	5.69431	NM_015393 // Homo sapiens prostate androgen-regulated mucin-like protein 1 (P
SEMA4G	3.83287e-05	5.66444	NM_017893 // Homo sapiens sema domain, immunoglobulin domain (Ig), transmembr
GATA6	0.000257406	5.57261	NM_005257 // Homo sapiens GATA binding protein 6 (GATA6), mRNA. // chr18 // 1
VNN1	0.00161906	5.54969	NM_004666 // Homo sapiens vanin 1 (VNN1), mRNA. // chr6 // 100 // 100 // 23 /
KCNE3	0.00031251	5.4213	NM_005472 // Homo sapiens potassium voltage-gated channel, Isk-related family
MAP9	5.40372e-05	5.36509	NM_001039580 // Homo sapiens microtubule-associated protein 9 (MAP9), mRNA. /
ALDH2	7.48849e-05	5.25486	NM_000690 // Homo sapiens aldehyde dehydrogenase 2 family (mitochondrial) (AL
TMEM47	2.77819e-06	5.21187	NM_031442 // Homo sapiens transmembrane protein 47 (TMEM47), mRNA. // chrX //
	9.26208e-05	5.04755	TCONS_00024420-XLOC_011728 // linc-RBL2 chr16:+:53412401-53423133 // ch
TSPAN2	0.00027591	5.03524	NM_005725 // Homo sapiens tetraspanin 2 (TSPAN2), mRNA. // chr1 // 100 // 90
MIR192	0.000385456	4.92117	NR_029578 // Homo sapiens microRNA 192 (MIR192), microRNA. // chr11 // 100 //
	0.000297126	4.88528	TCONS_00008505-XLOC_003985 // linc-BTC-7 chr4:-:76103903-76105665 // ch
MTUS1	0.000218578	4.87773	NM_001001924 // Homo sapiens microtubule associated tumor suppressor 1 (MTUS1
	0.000242316	4.83084	AK091883 // Homo sapiens cDNA FLJ34564 fis, clone KIDNE2002845. // chr3 // 1
KBTBD12	2.83531e-05	4.79581	ENST00000405109 // cdna:known chromosome:GRCh37:3:127634075:127706509:1 gene
NR1I2	6.38543e-05	4.78749	NM_003889 // Homo sapiens nuclear receptor subfamily 1, group I, member 2 (NR
METTL7A	0.000761346	4.78582	ENST00000548553 // cdna:known chromosome:GRCh37:12:51317255:51326293:1 gene:
PLLP	0.00155087	4.72076	NM_015993 // Homo sapiens plasmolipin (PLLP), mRNA. // chr16 // 100 // 100 //
SLFN13	0.00093595	4.70739	NM_144682 // Homo sapiens schlafen family member 13 (SLFN13), mRNA. // chr17
RNF128	0.0013274	4.58704	NM_024539 // Homo sapiens ring finger protein 128, E3 ubiquitin protein ligas
LRRC66	0.000797706	4.58076	NM_001024611 // Homo sapiens leucine rich repeat containing 66 (LRRC66), mRNA
SHROOM3	8.07268e-05	4.46389	NM_020859 // Homo sapiens shroom family member 3 (SHROOM3), mRNA. // chr4 //
B4GALNT3	0.000643048	4.43577	ENST00000266383 // cdna:known chromosome:GRCh37:12:569530:672675:1 gene:ENSG
HNF4A	0.000135384	4.42733	NM_001258355 // Homo sapiens hepatocyte nuclear factor 4, alpha (HNF4A), tran
MPDZ	7.46085e-07	4.34077	NM_001261406 // Homo sapiens multiple PDZ domain protein (MPDZ), transcript v
RBPMS	0.000100113	4.32726	NM_001008711 // Homo sapiens RNA binding protein with multiple splicing (RBPM
ANKS4B	0.000517431	4.23439	NM_145865 // Homo sapiens ankyrin repeat and sterile alpha motif domain conta
IL1R2	1.84962e-05	4.18534	NR_048564 // Homo sapiens interleukin 1 receptor, type II (IL1R2), transcript
EDN1	0.000252345	4.17435	NM_001955 // Homo sapiens endothelin 1 (EDN1), transcript variant 1, mRNA. //
C17orf110	0.000151752	4.13921	NM_001162997 // Homo sapiens chromosome 17 open reading frame 110 (C17orf110)
	0.000585474	4.11242	ENST00000459353 // ncrna:snoRNA chromosome:GRCh37:3:175457059:175457164:1 ge
	4.6037e-05	4.08782	ENST00000551450 // havana:3prime_overlapping_ncrna chromosome:GRCh37:12:1122
PRKACB	0.000656745	4.08048	NM_182948 // Homo sapiens protein kinase, cAMP-dependent, catalytic, beta (PR
TSPAN15	0.000116381	4.05538	NM_012339 // Homo sapiens tetraspanin 15 (TSPAN15), mRNA. // chr10 // 100 //
EPS8	0.000575262	4.0069	ENST00000543523 // cdna:known chromosome:GRCh37:12:15773092:15942322:-1 gene
KIF13B	1.68206e-06	3.99868	NM_015254 // Homo sapiens kinesin family member 13B (KIF13B), mRNA. // chr8 /
MARVELD3	0.00146358	3.99752	ENST00000268485 // cdna:known chromosome:GRCh37:16:71660089:71670368:1 gene:
ARSE	4.63082e-06	3.97799	NM_000047 // Homo sapiens arylsulfatase E (chondrodysplasia punctata 1) (ARSE
HGD	0.000432505	3.95017	NM_000187 // Homo sapiens homogentisate 1,2-dioxygenase (HGD), mRNA. // chr3
PIP5K1B	0.000435793	3.93777	NM_003558 // Homo sapiens phosphatidylinositol-4-phosphate 5-kinase, type I,
	0.00125608	3.84252	ENST00000526533 // cdna:putative chromosome:GRCh37:11:3529210:3593217:-1 gen
KPNA7	0.000588944	3.76975	ENST00000327442 // cdna:known chromosome:GRCh37:7:98771197:98805129:-1 gene:
ABI3BP	0.00159497	3.72249	NM_015429 // Homo sapiens ABI family, member 3 (NESH) binding protein (ABI3BP
BTBD6	0.000942177	3.67916	NM_033271 // Homo sapiens BTB (POZ) domain containing 6 (BTBD6), mRNA. // chr
HKDC1	0.000683393	3.67253	ENST00000354624 // cdna:known chromosome:GRCh37:10:70980059:71027315:1 gene:
MIR608	0.000426442	3.61015	NR_030339 // Homo sapiens microRNA 608 (MIR608), microRNA. // chr10 // 100 //
MDFIC	0.000241065	3.54063	NM_199072 // Homo sapiens MyoD family inhibitor domain containing (MDFIC), tr
	1.35844e-06	3.53822	ENST00000511059 // cdna:known chromosome:GRCh37:4:106848217:106850735:-1 gen
SERPINA3	4.89849e-05	3.53253	ENST00000553947 // cdna:known chromosome:GRCh37:14:95058395:95090983:1 gene:
GATM	0.00040415	3.46996	NM_001482 // Homo sapiens glycine amidinotransferase (L-arginine:glycine amid
VNN2	0.00136048	3.45638	ENST00000326499 // cdna:known chromosome:GRCh37:6:133065009:133079147:-1 gen
LMO4	0.000363804	3.45508	NM_006769 // Homo sapiens LIM domain only 4 (LMO4), mRNA. // chr1 // 100 // 6
CYP2C19	2.8949e-05	3.40733	ENST00000371321 // cdna:known chromosome:GRCh37:10:96522381:96613017:1 gene:
GDF15	9.27605e-05	3.39603	NM_004864 // Homo sapiens growth differentiation factor 15 (GDF15), mRNA. //
SLAMF6	7.92964e-05	3.37216	ENST00000368055 // cdna:known chromosome:GRCh37:1:160456483:160493032:-1 gen
	7.69019e-07	3.34777	TCONS_l2_00028478-XLOC_l2_014171 // Broad TUCP // linc-MAK16 chr8:+:32785487-32902372 /
PLS1	0.000786604	3.34558	NM_002670 // Homo sapiens plastin 1 (PLS1), transcript variant 2, mRNA. // ch
SELENBP1	0.000300619	3.31627	NM_001258289 // Homo sapiens selenium binding protein 1 (SELENBP1), transcrip
LOC100130502	0.00157142	3.29789	TCONS_00003267-XLOC_002075 // linc-PREPL-1 chr2:-:45148215-45162783 //
CDHR5	7.48659e-06	3.28171	ENST00000397542 // cdna:known chromosome:GRCh37:11:616565:625067:-1 gene:ENS
C8orf4	1.79547e-06	3.27027	ENST00000315792 // cdna:known chromosome:GRCh37:8:40010989:40012821:1 gene:E
	0.000335839	3.26107	AK092802 // Homo sapiens cDNA FLJ35483 fis, clone SMINT2008277. // chr11 //
GUCY1B2	3.11956e-06	3.16802	NR_003923 // Homo sapiens guanylate cyclase 1, soluble, beta 2 (pseudogene) (
	2.36477e-06	3.13804	ENST00000549251 // cdna:known chromosome:GRCh37:12:105698645:105720795:-1 ge
FAM13A	0.000332825	3.09763	NM_014883 // Homo sapiens family with sequence similarity 13, member A (FAM13
CLDN23	1.12011e-05	3.09741	ENST00000519106 // cdna:known chromosome:GRCh37:8:8559448:8561616:1 gene:ENS
METTL7B	0.000801069	3.06645	NM_152637 // Homo sapiens methyltransferase like 7B (METTL7B), mRNA. // chr12
BAIAP2L2	0.000479284	3.03658	NM_025045 // Homo sapiens BAI1-associated protein 2-like 2 (BAIAP2L2), mRNA.
ENPP5	2.87102e-05	3.03144	ENST00000371383 // cdna:known chromosome:GRCh37:6:46128152:46138708:-1 gene:
SGK2	0.000429904	3.02202	ENST00000373100 // cdna:known chromosome:GRCh37:20:42187608:42214317:1 gene:
NAALADL2	0.000273341	3.00549	NM_207015 // Homo sapiens N-acetylated alpha-linked acidic dipeptidase-like 2
ROCK1P1	0.00107569	2.97398	NR_033770 // Homo sapiens Rho-associated, coiled-coil containing protein kina
RALGAPA2	0.00162909	2.96102	NM_020343 // Homo sapiens Ral GTPase activating protein, alpha subunit 2 (cat
PPM1H	0.000212577	2.94848	ENST00000228705 // cdna:known chromosome:GRCh37:12:63038367:63328817:-1 gene
SPATA18	0.000146415	2.94499	ENST00000295213 // cdna:known chromosome:GRCh37:4:52917497:52963458:1 gene:E
MRAP2	0.000596173	2.93239	NM_138409 // Homo sapiens melanocortin 2 receptor accessory protein 2 (MRAP2)
ERVE-1	4.44998e-05	2.89068	TCONS_00025599-XLOC_012427 // linc-C17orf108-1 chr17:-:26557601-2656126
SLC2A2	0.000900455	2.87828	NM_000340 // Homo sapiens solute carrier family 2 (facilitated glucose transp
TAAR3	1.1708e-06	2.87027	NR_028511 // Homo sapiens trace amine associated receptor 3 (gene/pseudogene)
GIPC2	0.00103806	2.8503	ENST00000370759 // cdna:known chromosome:GRCh37:1:78511586:78604133:1 gene:E
SERPINA4	0.000502086	2.84485	ENST00000555095 // cdna:known chromosome:GRCh37:14:95027779:95036250:1 gene:
PSD3	8.75434e-05	2.8278	NM_015310 // Homo sapiens pleckstrin and Sec7 domain containing 3 (PSD3), tra
	7.37063e-06	2.81357	ENST00000560714 // cdna:known chromosome:GRCh37:8:28924796:28925971:1 gene:E
	0.00014911	2.80553	TCONS_00008872-XLOC_003653 // linc-NDST3-8 chr4:+:115602946-115611114 /
CADPS2	0.000549209	2.77273	NM_017954 // Homo sapiens Ca++-dependent secretion activator 2 (CADPS2), tran
MAP3K13	0.000330605	2.76705	NM_004721 // Homo sapiens mitogen-activated protein kinase kinase kinase 13 (
CLDN16	0.000818234	2.74437	NM_006580 // Homo sapiens claudin 16 (CLDN16), mRNA. // chr3 // 100 // 74 //
CYP2C9	3.78334e-05	2.73717	NM_000771 // Homo sapiens cytochrome P450, family 2, subfamily C, polypeptide
PGPEP1	0.000222877	2.71413	NM_017712 // Homo sapiens pyroglutamyl-peptidase I (PGPEP1), mRNA. // chr19 /
SH2D4A	6.89201e-06	2.70862	NM_022071 // Homo sapiens SH2 domain containing 4A (SH2D4A), transcript varia
IL18R1	9.54676e-06	2.70066	ENST00000409599 // cdna:known chromosome:GRCh37:2:102972389:103015218:1 gene
BLNK	0.000297928	2.69379	NM_013314 // Homo sapiens B-cell linker (BLNK), transcript variant 1, mRNA. /
FMO5	0.00145991	2.69187	NM_001461 // Homo sapiens flavin containing monooxygenase 5 (FMO5), transcrip
LOC100128893	0.000950702	2.68605	AK123079 // Homo sapiens cDNA FLJ41084 fis, clone ADRGL2010974. // chr18 //
	0.00138436	2.68003	ENST00000517676 // cdna:known chromosome:GRCh37:8:1920736:1921776:-1 gene:EN
DEFB1	0.0003919	2.67676	ENST00000297439 // cdna:known chromosome:GRCh37:8:6728097:6735544:-1 gene:EN
GBP2	0.000948715	2.665	NM_004120 // Homo sapiens guanylate binding protein 2, interferon-inducible (
SERPINA5	0.00114455	2.65474	NM_000624 // Homo sapiens serpin peptidase inhibitor, clade A (alpha-1 antipr
C11orf75	0.000521925	2.6335	ENST00000298966 // cdna:known chromosome:GRCh37:11:93211638:93276674:-1 gene
BCL2L14	2.06648e-05	2.61611	NM_030766 // Homo sapiens BCL2-like 14 (apoptosis facilitator) (BCL2L14), tra
BTC	0.000150057	2.60683	ENST00000395743 // cdna:known chromosome:GRCh37:4:75669969:75719896:-1 gene:
FREM2	0.000109971	2.58585	NM_207361 // Homo sapiens FRAS1 related extracellular matrix protein 2 (FREM2
KCNT2	0.00026094	2.57396	NM_198503 // Homo sapiens potassium channel, subfamily T, member 2 (KCNT2), m
	0.000437317	2.56763	AF143327 // Homo sapiens clone IMAGE:110582 mRNA sequence. // chr11 // 100 /
FNIP2	5.75632e-05	2.5649	NM_020840 // Homo sapiens folliculin interacting protein 2 (FNIP2), mRNA. //
SLC7A9	0.000909278	2.51794	NM_014270 // Homo sapiens solute carrier family 7 (glycoprotein-associated am
PPFIBP2	0.0012485	2.51	NM_003621 // Homo sapiens PTPRF interacting protein, binding protein 2 (lipri
HRASLS2	0.0013503	2.4803	NM_017878 // Homo sapiens HRAS-like suppressor 2 (HRASLS2), mRNA. // chr11 //
RNF148	8.52074e-05	2.47257	NM_198085 // Homo sapiens ring finger protein 148 (RNF148), mRNA. // chr7 //
EFHA2	0.00113939	2.46075	NM_181723 // Homo sapiens EF-hand domain family, member A2 (EFHA2), mRNA. //
SDCBP2	0.000114946	2.45797	NM_080489 // Homo sapiens syndecan binding protein (syntenin) 2 (SDCBP2), tra
TMEM176B	0.000322859	2.43825	ENST00000528038 // cdna:known chromosome:GRCh37:7:150488390:150498450:-1 gen
RTP4	0.000377709	2.43587	ENST00000259030 // cdna:known chromosome:GRCh37:3:187086120:187089864:1 gene
MMP15	4.86417e-05	2.41544	NM_002428 // Homo sapiens matrix metallopeptidase 15 (membrane-inserted) (MMP
CALML4	0.000360743	2.40859	NM_033429 // Homo sapiens calmodulin-like 4 (CALML4), transcript variant 1, m
MST1R	0.000763112	2.38749	NM_002447 // Homo sapiens macrophage stimulating 1 receptor (c-met-related ty
	0.0012635	2.37258	TCONS_l2_00029774-XLOC_l2_014850 // Broad TUCP // linc-TMC1-1 chr9:+:74920351-74958126
FAM46A	0.00150467	2.3612	ENST00000369754 // cdna:known chromosome:GRCh37:6:82455447:82462425:-1 gene:
SLC39A5	0.000174799	2.35907	NM_173596 // Homo sapiens solute carrier family 39 (metal ion transporter), m
TBX15	0.000397714	2.35142	NM_152380 // Homo sapiens T-box 15 (TBX15), mRNA. // chr1 // 100 // 88 // 22
ARHGAP26	0.000690428	2.34798	NM_015071 // Homo sapiens Rho GTPase activating protein 26 (ARHGAP26), transc
C2orf65	0.000403535	2.34178	AK300188 // Homo sapiens cDNA FLJ61622 complete cds. // chr2 // 100 // 82 //
HSD17B11	0.000507863	2.33635	ENST00000358290 // cdna:known chromosome:GRCh37:4:88257762:88312538:-1 gene:
NRG4	0.000224739	2.33586	NM_138573 // Homo sapiens neuregulin 4 (NRG4), mRNA. // chr15 // 100 // 58 //
SH2D3A	0.000216422	2.33003	NM_005490 // Homo sapiens SH2 domain containing 3A (SH2D3A), mRNA. // chr19 /
GPA33	8.10907e-05	2.33003	NM_005814 // Homo sapiens glycoprotein A33 (transmembrane) (GPA33), mRNA. //
PDK4	0.000253695	2.32114	NM_002612 // Homo sapiens pyruvate dehydrogenase kinase, isozyme 4 (PDK4), nu
DOK4	0.000237807	2.31833	NM_018110 // Homo sapiens docking protein 4 (DOK4), mRNA. // chr16 // 100 //
	1.58434e-05	2.30693	TCONS_l2_00020756-XLOC_l2_010831 // Broad TUCP // linc-PHF17-2 chr4:+:129387804-1294405
MOGAT3	4.83942e-06	2.29442	ENST00000223114 // cdna:known chromosome:GRCh37:7:100838288:100844302:-1 gen
	9.30013e-05	2.29417	ENST00000410611 // ncrna:misc_RNA chromosome:GRCh37:10:25682486:25682773:-1
LOC100506258	0.000198502	2.28836	ENST00000530201 // cdna:known chromosome:GRCh37:11:7490918:7533746:-1 gene:E
FGFR4	0.00159706	2.27468	NM_002011 // Homo sapiens fibroblast growth factor receptor 4 (FGFR4), transc
KDELR3	0.000412301	2.25669	NM_016657 // Homo sapiens KDEL (Lys-Asp-Glu-Leu) endoplasmic reticulum protei
	2.87142e-05	2.24831	TCONS_00025770-XLOC_012578 // linc-EXOC7 chr17:-:74116459-74117525 // c
ACY3	0.000365072	2.23604	NM_080658 // Homo sapiens aspartoacylase (aminocyclase) 3 (ACY3), mRNA. // ch
EPB49	2.34645e-05	2.23551	NM_001978 // Homo sapiens erythrocyte membrane protein band 4.9 (dematin) (EP
ARHGAP26-IT1	0.000424941	2.21823	ENST00000433186 // havana:sense_intronic chromosome:GRCh37:5:142572065:14257
TDRD5	0.00149484	2.21394	NM_001199085 // Homo sapiens tudor domain containing 5 (TDRD5), transcript va
	0.000267406	2.21037	ENST00000442428 // havana:sense_intronic chromosome:GRCh37:9:13274509:132791
UGT8	0.000174006	2.18884	ENST00000310836 // cdna:known chromosome:GRCh37:4:115519611:115599380:1 gene
MIR3144	0.000230315	2.18667	NR_036098 // Homo sapiens microRNA 3144 (MIR3144), microRNA. // chr6 // 100 /
FBXO16	0.000163363	2.18581	NM_172366 // Homo sapiens F-box protein 16 (FBXO16), transcript variant 1, mR
CXCL6	0.000167098	2.1716	NM_002993 // Homo sapiens chemokine (C-X-C motif) ligand 6 (granulocyte chemo
HYAL4	0.00150842	2.14339	ENST00000476325 // cdna:known chromosome:GRCh37:7:123488124:123517239:1 gene
TSPAN18	5.12922e-05	2.13908	NM_130783 // Homo sapiens tetraspanin 18 (TSPAN18), mRNA. // chr11 // 100 //
SEPP1	6.45572e-05	2.12502	NM_001093726 // Homo sapiens selenoprotein P, plasma, 1 (SEPP1), transcript v
	0.000743753	2.11847	AK128855 // Homo sapiens cDNA FLJ46652 fis, clone TRACH3005102. // chr5 // 1
	4.09951e-07	2.11619	TCONS_00000770-XLOC_001275 // linc-ZP4-5 chr1:-:240078738-240080255 //
TSPAN12	0.000439423	2.10844	ENST00000222747 // cdna:known chromosome:GRCh37:7:120427376:120498411:-1 gen
RGL3	0.00137324	2.10578	NM_001161616 // Homo sapiens ral guanine nucleotide dissociation stimulator-l
ZNF618	0.00100869	2.10227	NM_133374 // Homo sapiens zinc finger protein 618 (ZNF618), mRNA. // chr9 //
LGR4	0.000371675	2.08107	NM_018490 // Homo sapiens leucine-rich repeat containing G protein-coupled re
MACROD2	0.000470115	2.07643	NM_080676 // Homo sapiens MACRO domain containing 2 (MACROD2), transcript var
	5.32152e-05	2.06672	TCONS_00015261-XLOC_006753 // linc-LEPROTL1-6 chr8:+:28915362-28922437
CREB3L1	8.44466e-05	2.06571	NM_052854 // Homo sapiens cAMP responsive element binding protein 3-like 1 (C
HLA-DRB3	4.00502e-05	2.06445	ENST00000383126 // cdna:known chromosome:GRCh37:HSCHR6_MHC_COX:32411911:3242
TMEM176A	0.000756681	2.06176	ENST00000484928 // cdna:known chromosome:GRCh37:7:150497491:150502197:1 gene
MIR1293	0.000119122	2.05866	NR_031625 // Homo sapiens microRNA 1293 (MIR1293), microRNA. // chr12 // 100
C4orf33	4.2694e-05	2.05606	ENST00000281146 // cdna:known chromosome:GRCh37:4:130014472:130034487:1 gene
ALPK1	0.00143271	2.05401	NM_025144 // Homo sapiens alpha-kinase 1 (ALPK1), transcript variant 1, mRNA.
SLC45A3	0.00129041	2.05269	NM_033102 // Homo sapiens solute carrier family 45, member 3 (SLC45A3), mRNA.
FZD5	0.000286185	2.04198	NM_003468 // Homo sapiens frizzled family receptor 5 (FZD5), mRNA. // chr2 //
CAT	0.000239238	2.03866	NM_001752 // Homo sapiens catalase (CAT), mRNA. // chr11 // 100 // 82 // 27 /
PDZD3	9.00304e-05	2.03776	NR_033122 // Homo sapiens PDZ domain containing 3 (PDZD3), transcript variant
	0.000272908	2.03619	ENST00000532739 // cdna:pseudogene chromosome:GRCh37:16:16450081:16471364:1
GPRC5A	3.46309e-05	2.03231	ENST00000014914 // cdna:known chromosome:GRCh37:12:13043716:13070871:1 gene:
NR0B2	6.68436e-06	2.03195	NM_021969 // Homo sapiens nuclear receptor subfamily 0, group B, member 2 (NR
SLC10A7	0.000166848	2.00469	NM_001029998 // Homo sapiens solute carrier family 10 (sodium/bile acid cotra
	0.000121249	1.99833	TCONS_l2_00014416-XLOC_l2_007884 // Broad TUCP // linc-CMPK2-10 chr2:-:8708041-8720165
ERICH1	0.000537545	1.99401	ENST00000262109 // cdna:known chromosome:GRCh37:8:614200:681239:-1 gene:ENSG
	1.41758e-05	1.99005	TCONS_00026389-XLOC_012738 // linc-PARD6G-2 chr18:-:106601-108335 // ch
CCRL1	1.41189e-07	1.98558	NM_178445 // Homo sapiens chemokine (C-C motif) receptor-like 1 (CCRL1), tran
CADM1	0.000228764	1.95825	NM_014333 // Homo sapiens cell adhesion molecule 1 (CADM1), transcript varian
LOC643201	0.000250364	1.95024	NR_036494 // Homo sapiens centrosomal protein 192kDa pseudogene (LOC643201),
LOC389607	2.87867e-05	1.94217	AK128318 // Homo sapiens cDNA FLJ46459 fis, clone THYMU3020970. // chr8 // 7
SH3RF1	0.000358549	1.94104	NM_020870 // Homo sapiens SH3 domain containing ring finger 1 (SH3RF1), mRNA.
LDOC1	0.000783595	1.94064	NM_012317 // Homo sapiens leucine zipper, down-regulated in cancer 1 (LDOC1),
KBTBD11	2.14897e-06	1.92284	NM_014867 // Homo sapiens kelch repeat and BTB (POZ) domain containing 11 (KB
MTRNR2L10	0.000737688	1.91433	NM_001190708 // Homo sapiens MT-RNR2-like 10 (MTRNR2L10), mRNA. // chrX // 10
C6orf141	0.00111832	1.90799	ENST00000529246 // cdna:known chromosome:GRCh37:6:49518113:49519808:1 gene:E
TMTC1	0.00143775	1.90537	NM_001193451 // Homo sapiens transmembrane and tetratricopeptide repeat conta
SSTR1	3.96618e-07	1.90508	NM_001049 // Homo sapiens somatostatin receptor 1 (SSTR1), mRNA. // chr14 //
PRG2	0.000309493	1.89707	Z26248 // H.sapiens mRNA for eosinophil granule major basic protein. // chr1
	0.000262238	1.88746	TCONS_00008566-XLOC_004060 // linc-NUDT6-1 chr4:-:124454585-124457636 /
	0.000424401	1.8836	ENST00000558283 // havana:sense_overlapping chromosome:GRCh37:8:28718058:288
	0.000268478	1.87775	TCONS_00014594-XLOC_006699 // linc-ERI1-3 chr8:+:8780048-8784509 // chr
	0.000303083	1.87738	TCONS_00005286-XLOC_002420 // linc-PDE1A chr2:-:183536803-183537875 //
FDFT1	5.42077e-10	1.86731	NM_004462 // Homo sapiens farnesyl-diphosphate farnesyltransferase 1 (FDFT1),
	6.82727e-05	1.86432	TCONS_l2_00021702-XLOC_l2_010831 // Broad TUCP // linc-PHF17-2 chr4:+:129349224-1294405
CYSTM1	5.84794e-06	1.86315	ENST00000261811 // cdna:known chromosome:GRCh37:5:139554227:139623372:1 gene
SLC12A7	0.00161035	1.83726	NM_006598 // Homo sapiens solute carrier family 12 (potassium/chloride transp
	0.000951386	1.83283	ENST00000424474 // havana:lincRNA chromosome:GRCh37:1:143154493:143169960:1
LOC284100	0.00135	1.82124	NR_024178 // Homo sapiens tyrosine 3-monooxygenase/tryptophan 5-monooxygenase
LOC100505473	1.76591e-05	1.81908	ENST00000480669 // cdna:known chromosome:GRCh37:3:169165655:169194840:1 gene
LAMTOR3	2.54421e-05	1.81704	NR_024170 // Homo sapiens late endosomal/lysosomal adaptor, MAPK and MTOR act
	0.000212267	1.81304	TCONS_00007808-XLOC_004036 // linc-PPA2-1 chr4:-:106461346-106473512 //
	0.000176068	1.80866	TCONS_00020984-XLOC_010249 // linc-DHX37-10 chr12:-:127645746-127647390
NAT1	1.25362e-05	1.80102	NM_001160170 // Homo sapiens N-acetyltransferase 1 (arylamine N-acetyltransfe
GIMAP2	9.3048e-05	1.79857	NM_015660 // Homo sapiens GTPase, IMAP family member 2 (GIMAP2), mRNA. // chr
	0.000739269	1.79614	TCONS_00019501-XLOC_009302 // linc-OAF-3 chr11:+:119808788-119810635 //
BPNT1	2.46982e-05	1.78942	ENST00000469520 // cdna:known chromosome:GRCh37:1:220230826:220263804:-1 gen
CSRNP3	0.000340945	1.76451	NM_001172173 // Homo sapiens cysteine-serine-rich nuclear protein 3 (CSRNP3),
GPD1	0.000549595	1.76387	NM_005276 // Homo sapiens glycerol-3-phosphate dehydrogenase 1 (soluble) (GPD
C2orf88	0.000486237	1.76333	NM_001042521 // Homo sapiens chromosome 2 open reading frame 88 (C2orf88), tr
SGK223	3.4773e-05	1.76166	ENST00000520004 // cdna:known chromosome:GRCh37:8:8175259:8244008:-1 gene:EN
	0.000205633	1.75979	TCONS_00011310-XLOC_005315 // linc-TFAP2D-2 chr6:+:50061423-50066995 //
MAPRE2	1.0963e-05	1.7562	NM_014268 // Homo sapiens microtubule-associated protein, RP/EB family, membe
DDC	0.00102262	1.75065	NM_001082971 // Homo sapiens dopa decarboxylase (aromatic L-amino acid decarb
MYO7A	0.000545917	1.74607	NM_000260 // Homo sapiens myosin VIIA (MYO7A), transcript variant 1, mRNA. //
TREH	0.00123974	1.7413	NM_007180 // Homo sapiens trehalase (brush-border membrane glycoprotein) (TRE
PAX9	7.10946e-05	1.73761	NM_006194 // Homo sapiens paired box 9 (PAX9), mRNA. // chr14 // 100 // 43 //
CPQ	0.00108035	1.73433	NM_016134 // Homo sapiens carboxypeptidase Q (CPQ), mRNA. // chr8 // 100 // 5
STARD10	0.000712125	1.73329	NM_006645 // Homo sapiens StAR-related lipid transfer (START) domain containi
KALRN	1.22242e-06	1.73141	NM_001024660 // Homo sapiens kalirin, RhoGEF kinase (KALRN), transcript varia
CHRFAM7A	0.000541919	1.72573	ENST00000306901 // cdna:known chromosome:GRCh37:15:32322701:32464722:1 gene:
ATXN7L3B	0.00138014	1.72559	NM_001136262 // Homo sapiens ataxin 7-like 3B (ATXN7L3B), mRNA. // chr12 // 1
RASGRP3	0.00025185	1.71523	NM_170672 // Homo sapiens RAS guanyl releasing protein 3 (calcium and DAG-reg
MIR597	0.000310827	1.70802	NR_030327 // Homo sapiens microRNA 597 (MIR597), microRNA. // chr8 // 100 //
TMEM66	6.05533e-05	1.7058	ENST00000256255 // cdna:known chromosome:GRCh37:8:29920528:29940723:-1 gene:
PTK2B	1.07204e-06	1.70093	NM_173174 // Homo sapiens PTK2B protein tyrosine kinase 2 beta (PTK2B), trans
NUDT7	0.0015198	1.69425	NM_001105663 // Homo sapiens nudix (nucleoside diphosphate linked moiety X)-t
CHRM3-AS1	0.000412042	1.69215	ENST00000444721 // cdna:putative chromosome:GRCh37:1:240061316:240063172:-1
H1F0	0.000527771	1.68755	NM_005318 // Homo sapiens H1 histone family, member 0 (H1F0), mRNA. // chr22
LINC00501	3.50091e-05	1.68748	AK055528 // Homo sapiens cDNA FLJ30966 fis, clone HEART2000298. // chr3 // 1
OLFM2	0.000842216	1.6848	NM_058164 // Homo sapiens olfactomedin 2 (OLFM2), mRNA. // chr19 // 100 // 10
C1orf115	0.000488055	1.6735	ENST00000294889 // cdna:known chromosome:GRCh37:1:220863187:220872499:1 gene
	0.00100427	1.67317	ENST00000537514 // cdna:known chromosome:GRCh37:12:740057:755044:1 gene:ENSG
CLINT1	0.000444712	1.66836	NM_001195555 // Homo sapiens clathrin interactor 1 (CLINT1), transcript varia
LDHD	9.67016e-05	1.66577	NM_153486 // Homo sapiens lactate dehydrogenase D (LDHD), nuclear gene encodi
	0.00114944	1.6585	ENST00000417474 // cdna:known chromosome:GRCh37:4:156275368:156281613:1 gene
WIPF3	0.0011868	1.65484	NM_001080529 // Homo sapiens WAS/WASL interacting protein family, member 3 (W
FOLR1	0.000341356	1.65292	NM_016724 // Homo sapiens folate receptor 1 (adult) (FOLR1), transcript varia
ELOVL4	0.000332629	1.65073	NM_022726 // Homo sapiens ELOVL fatty acid elongase 4 (ELOVL4), mRNA. // chr6
PTPN4	0.00107616	1.64873	NM_002830 // Homo sapiens protein tyrosine phosphatase, non-receptor type 4 (
PARK2	0.000935914	1.64765	NM_004562 // Homo sapiens parkinson protein 2, E3 ubiquitin protein ligase (p
MLL3	0.000867719	1.63246	NM_170606 // Homo sapiens myeloid/lymphoid or mixed-lineage leukemia 3 (MLL3)
SMO	6.52923e-05	1.62931	NM_005631 // Homo sapiens smoothened, frizzled family receptor (SMO), mRNA. /
GAL3ST1	0.000398041	1.62627	NM_004861 // Homo sapiens galactose-3-O-sulfotransferase 1 (GAL3ST1), mRNA. /
	0.000243547	1.62133	TCONS_00024736-XLOC_012017 // linc-MAF-4 chr16:-:79748639-79804827 // c
DMXL2	7.79385e-05	1.61841	ENST00000251076 // cdna:known chromosome:GRCh37:15:51739908:51915030:-1 gene
RNF133	0.000824081	1.6139	NM_139175 // Homo sapiens ring finger protein 133 (RNF133), mRNA. // chr7 //
GSR	0.000298807	1.60944	NM_000637 // Homo sapiens glutathione reductase (GSR), transcript variant 1,
LOC100132077	1.33348e-06	1.60831	NR_033937 // Homo sapiens uncharacterized LOC100132077 (LOC100132077), non-co
ZNF652	0.000791226	1.6082	NM_014897 // Homo sapiens zinc finger protein 652 (ZNF652), transcript varian
COL10A1	2.16355e-06	1.60059	ENST00000327673 // cdna:known chromosome:GRCh37:6:116440189:116447063:-1 gen
LOC100128750	3.33783e-05	1.60042	NR_046205 // Homo sapiens uncharacterized LOC100128750 (LOC100128750), non-co
EFNA5	0.000302964	1.59612	NM_001962 // Homo sapiens ephrin-A5 (EFNA5), mRNA. // chr5 // 100 // 70 // 16
	0.000221318	1.59102	ENST00000523661 // cdna:known chromosome:GRCh37:8:28968090:28998198:1 gene:E
NR1H3	0.000567733	1.59019	NM_005693 // Homo sapiens nuclear receptor subfamily 1, group H, member 3 (NR
PTH2R	0.000397895	1.58807	NM_005048 // Homo sapiens parathyroid hormone 2 receptor (PTH2R), mRNA. // ch
MTMR10	0.000544413	1.58746	NM_017762 // Homo sapiens myotubularin related protein 10 (MTMR10), mRNA. //
TRMT2B-AS1	0.000448615	1.58341	ENST00000443801 // cdna:putative chromosome:GRCh37:X:100297573:100298694:1 g
ARHGEF9	0.000799469	1.5824	NM_015185 // Homo sapiens Cdc42 guanine nucleotide exchange factor (GEF) 9 (A
SOWAHA	0.00145799	1.58103	NM_175873 // Homo sapiens sosondowah ankyrin repeat domain family member A (S
MFHAS1	4.92158e-05	1.57887	ENST00000276282 // cdna:known chromosome:GRCh37:8:8640864:8751155:-1 gene:EN
TMEM37	0.000264768	1.57763	NM_183240 // Homo sapiens transmembrane protein 37 (TMEM37), mRNA. // chr2 //
	0.00145532	1.57739	ENST00000554160 // havana:lincRNA chromosome:GRCh37:14:57532978:57535260:-1
	0.00137513	1.57278	AK123312 // Homo sapiens cDNA FLJ41318 fis, clone BRAMY2044246. // chr8 // 1
TM6SF2	1.25786e-05	1.57214	NM_001001524 // Homo sapiens transmembrane 6 superfamily member 2 (TM6SF2), m
MIR140	0.000320288	1.57029	NR_029681 // Homo sapiens microRNA 140 (MIR140), microRNA. // chr16 // 100 //
	0.00137971	1.56677	ENST00000458908 // ncrna:snoRNA chromosome:GRCh37:X:117872018:117872145:1 ge
MIR3978	0.000213006	1.56588	NR_039774 // Homo sapiens microRNA 3978 (MIR3978), microRNA. // chrX // 100 /
CYBA	0.000127319	1.56558	ENST00000261623 // cdna:known chromosome:GRCh37:16:88709691:88717560:-1 gene
MFSD6L	3.9017e-06	1.56458	NM_152599 // Homo sapiens major facilitator superfamily domain containing 6-l
TMEM140	2.49509e-05	1.56249	NM_018295 // Homo sapiens transmembrane protein 140 (TMEM140), mRNA. // chr7
ASAH1	0.00048852	1.55459	NM_177924 // Homo sapiens N-acylsphingosine amidohydrolase (acid ceramidase)
	0.000169902	1.55338	ENST00000420080 // cdna:known chromosome:GRCh37:7:100606878:100611410:-1 gen
C12orf74	0.00141397	1.54727	NM_001178097 // Homo sapiens chromosome 12 open reading frame 74 (C12orf74),
ACOXL	0.000549449	1.54671	NM_001142807 // Homo sapiens acyl-CoA oxidase-like (ACOXL), mRNA. // chr2 //
FSCN2	0.000103288	1.54351	NM_012418 // Homo sapiens fascin homolog 2, actin-bundling protein, retinal (
PCK1	0.000169473	1.54033	NM_002591 // Homo sapiens phosphoenolpyruvate carboxykinase 1 (soluble) (PCK1
COL22A1	0.00061984	1.5381	NM_152888 // Homo sapiens collagen, type XXII, alpha 1 (COL22A1), mRNA. // ch
	0.000928596	1.53614	TCONS_00007610-XLOC_003680 // linc-FAT4-3 chr4:+:124426433-124448680 //
L3MBTL3	0.000996436	1.53601	ENST00000529410 // cdna:known chromosome:GRCh37:6:130334844:130462594:1 gene
	0.000698541	1.53338	ENST00000432047 // cdna:putative chromosome:GRCh37:3:196640757:196641313:1 g
ORMDL2	9.93053e-05	1.52623	ENST00000243045 // cdna:known chromosome:GRCh37:12:56211703:56215663:1 gene:
	0.000742856	1.52561	ENST00000455524 // cdna:known chromosome:GRCh37:20:62688156:62688437:1 gene:
PLBD1	4.84297e-06	1.52501	ENST00000240617 // cdna:known chromosome:GRCh37:12:14656595:14721283:-1 gene
ALDH6A1	0.0013241	1.52177	ENST00000553458 // cdna:known chromosome:GRCh37:14:74523553:74551196:-1 gene
	0.00119104	1.52032	ENST00000424630 // cdna:known chromosome:GRCh37:7:151817086:151818802:-1 gen
TXNDC11	2.73504e-05	1.51746	NM_015914 // Homo sapiens thioredoxin domain containing 11 (TXNDC11), mRNA. /
LOC100132707	0.000211552	1.51555	AK056609 // Homo sapiens cDNA FLJ32047 fis, clone NTONG2001137. // chr7 // 9
	0.000417438	1.51116	ENST00000410741 // ncrna:miRNA chromosome:GRCh37:1:199166208:199166312:-1 ge
CXCL3	0.0015582	1.50975	NM_002090 // Homo sapiens chemokine (C-X-C motif) ligand 3 (CXCL3), mRNA. //
CDX2	1.85124e-05	1.50925	ENST00000381020 // cdna:known chromosome:GRCh37:13:28535826:28545276:-1 gene
SIAE	0.000742703	1.50902	ENST00000263593 // cdna:known chromosome:GRCh37:11:124503009:124543777:-1 ge
RND1	0.00149615	1.50167	NM_014470 // Homo sapiens Rho family GTPase 1 (RND1), mRNA. // chr12 // 100 /
	0.00110933	1.50133	TCONS_00003577-XLOC_001351 // linc-GREB1-2 chr2:+:11547408-11561393 //
